# Supplementary material for: Constructing Hypothetical Risk Data from the Area under the ROC Curve: Modelling Distributions of Polygenic Risk
Source: PLoS One. 2016 Mar 29;11(3):e0152359. doi: 10.1371/journal.pone.0152359 (PMC4811433; doi:10.1371/journal.pone.0152359)
Supplement: S1 File — (TXT) [file pone.0152359.s002.txt]

# ==================================================================================================================================
#     Constructing hypothetical risk data from the area under the ROC curve: modelling distributions of polygenic risk
#                   Suman Kundu,  Jannigje G. Kers,  A. Cecile J.W. Janssens
# ==================================================================================================================================

# =================================================
# Construction of risk data from AUC value
# =================================================

# The function simulates predicted risks and disease status for a hypothetical population that correspond to a specific AUC value
# The function is designed to model polygenic risk, but is valid for any risk model (see paper).
# An example is included at the end of this file.

# The following arguments need to be specified to run the function:
# AUCvalue: AUC value for which hypothetical risk data are simulated
# alleleOR: odds ratio of risk allele
# alleleFreq: frequency of risk allele
# popRisk: population disease risk
# AccuLev: precision of the simulated AUC (see paper)
# s: sample size 

# The function returns the following:
# 1. dataset of predicted risk and disease status 
# 2. observed AUC for the simulated data (to verify) 
# 3. number of genetic variants that were modeled to get to the prespecified AUC value


library(PredictABEL)

funcRiskDatafromAUC <- function(AUCvalue,alleleOR,alleleFreq,popRisk,AccuLev,s){ 	
  g <- 1 
  for (i in 1:100){
    if (i==1){ 
      OR <- cbind(rep(alleleOR,g),rep(0,g))                       
      genfreqs <- cbind(rep(alleleFreq,g),rep(1,g))
      DataSet1 <- func.data(genfreqs,popRisk,OR,s,g)  
      DataSet <- DataSet1
      pred <- prediction(DataSet1[,3],DataSet1[,4])    
      AUC <- (performance(pred,"auc")@y.values)[[1]]
    }
    else{
      OR <- cbind(rep(alleleOR,10),rep(0,10))                          
      genfreqs <- cbind(rep(alleleFreq,10),rep(1,10))
      DataSet <- DataSet1
      DataSet1 <- func.data.updated(dataset=DataSet1,genfreqs,popRisk,OR,s,10)
      pred <- prediction(DataSet1[,3],DataSet1[,4])    
      AUC <- (performance(pred,"auc")@y.values)[[1]]
    }
    if(AUC>=(AUCvalue)) break 
    g <- g+10
    rm(OR)
    rm(genfreqs)
    rm(pred)
    # cat(i,"")										
  }
  if(g==1){gg <- g} else {gg <- g-20}
  
  for (j in 1:60){
    gg <- gg+1
    OR <- cbind(rep(alleleOR,1),rep(0,1))      
    genfreqs <- cbind(rep(alleleFreq,1),rep(1,1))
    DataSet <- func.data.updated(dataset=DataSet,genfreqs,popRisk,OR,s,1)
    pred <- prediction(DataSet[,3],DataSet[,4])    
    AUC1 <- (performance(pred,"auc")@y.values)[[1]]
    
    if(abs(AUC1-AUCvalue) < AccuLev) break
    if (AUC1 >= (AUCvalue+AccuLev)) break  
    rm(OR)
    rm(genfreqs)
    rm(pred)
  }
  DataSet <- DataSet[,c(3,4)]
  colnames(DataSet) <- c("Post_Risk","Disease_status")
  
  results <- list(Dataset=DataSet,Observed_AUC=round(AUC1,3), SNP_Count=gg )
  return(results)
}

# =================================================
# Formulas to construct of risk data
# =================================================

func.data <- function(genfreqs,popRisk,OR,s,g){
  Data <- matrix (NA,s,4+g)
  Data[,1] <- rep(0,s)		# column for nGenes, starting with nGenes=0
  Data[,2] <- rep(1,s)		# column for LR, starting with LR=1
  Data[,3] <- rep(0,s)
  i <- 0
  while (i < g){
    i <- i+1
    cells2x3 <- rep(NA,9)
    cells2x3 <- if(genfreqs[i,2]==0){reconstruct.2x2table(genfreqs=genfreqs[i,1],popRisk,OR=OR[i,1],s)} 
    else{if(genfreqs[i,2]==1){reconstruct.2x3tableHWE(OR=OR[i,1],genfreqs=genfreqs[i,1],popRisk,s)}
      else{reconstruct.2x3table(OR1=OR[i,1],OR2=OR[i,2],p1=genfreqs[i,1],p2=genfreqs[i,2],popRisk,s)}
    }   
    LREE <- ((cells2x3[1]/popRisk*s)/(cells2x3[2]/(1-popRisk)*s))		
    LREe <- ((cells2x3[3]/popRisk*s)/(cells2x3[4]/(1-popRisk)*s))
    LRee <- ((cells2x3[5]/popRisk*s)/(cells2x3[6]/(1-popRisk)*s))
    Gene <- if(genfreqs[i,2]==0){c(rep(0,((1-genfreqs[i,1]-genfreqs[i,2])*s)),rep(1,genfreqs[i,1]*s),rep(2,genfreqs[i,2]*s))}
    else {if(genfreqs[i,2]==1){c(rep(0,(((1-genfreqs[i,1])^2)*s)),rep(1,2*genfreqs[i,1]*(1-genfreqs[i,1])*s),rep(2,genfreqs[i,1]*genfreqs[i,1]*s))}
      else {c(rep(0,((1-genfreqs[i,1]-genfreqs[i,2])*s)),rep(1,genfreqs[i,1]*s),rep(2,genfreqs[i,2]*s))}
    }  
    Filler <- s-length(Gene)                               
    Gene <- sample(c(Gene,rep(0,Filler)),s,rep=F)
    Data[,4+i] <- Gene
    GeneLR <- ifelse(Gene==0,LRee,ifelse(Gene==1,LREe,LREE))
    Data[,1] <- Data[,1]+Gene
    Data[,2] <- Data[,2]*GeneLR	
  }
  Data[,3] <- adjust.postp(popRisk, LR=Data[,2])				
  Data[,4] <- ifelse(runif(s)<=(Data[,3]),1,0)  					          	
  Data <- as.data.frame(Data)
  Data
}


func.data.updated <- function(dataset,genfreqs,popRisk,OR,s,newg){
  variants <- dim(dataset)[2]-4
  Data <- matrix (NA,s,4+variants+newg)
  Data[,1] <- dataset[,1]                   
  Data[,2] <- dataset[,2]  										
  Data[,c(5:(dim(dataset)[2]))] <- as.matrix(dataset[,c(5:(dim(dataset)[2]))])
  Data[,3] <- rep(0,s)
  i <- 0
  while (i < newg){
    i <- i+1
    cells2x3 <- rep(NA,9)
    cells2x3 <- if(genfreqs[i,2]==0) {reconstruct.2x2table(genfreqs=genfreqs[i,1],popRisk,OR=OR[i,1],s)} 
    else {if(genfreqs[i,2]==1) {reconstruct.2x3tableHWE(OR=OR[i,1],genfreqs=genfreqs[i,1],popRisk,s)}
      else {reconstruct.2x3table(OR1=OR[i,1],OR2=OR[i,2],p1=genfreqs[i,1],p2=genfreqs[i,2],popRisk,s)}
    }   
    LREE <- ((cells2x3[1]/popRisk*s)/(cells2x3[2]/(1-popRisk)*s))			
    LREe <- ((cells2x3[3]/popRisk*s)/(cells2x3[4]/(1-popRisk)*s))
    LRee <- ((cells2x3[5]/popRisk*s)/(cells2x3[6]/(1-popRisk)*s))
    Gene <- if(genfreqs[i,2]==0){c(rep(0,((1-genfreqs[i,1]-genfreqs[i,2])*s)),rep(1,genfreqs[i,1]*s),rep(2,genfreqs[i,2]*s))}
    else {if(genfreqs[i,2]==1) {c(rep(0,(((1-genfreqs[i,1])^2)*s)),rep(1,2*genfreqs[i,1]*(1-genfreqs[i,1])*s),rep(2,genfreqs[i,1]*genfreqs[i,1]*s))}
      else {c(rep(0,((1-genfreqs[i,1]-genfreqs[i,2])*s)),rep(1,genfreqs[i,1]*s),rep(2,genfreqs[i,2]*s))}
    } 
    Filler <- s-length(Gene)                             
    Gene <- sample(c(Gene,rep(0,Filler)),s,rep=F)
    Data[,4+variants+i] <- Gene
    GeneLR <- ifelse(Gene==0,LRee,ifelse(Gene==1,LREe,LREE))
    Data[,1] <- Data[,1]+Gene
    Data[,2] <- Data[,2]*GeneLR	
  }
  Data[,3] <- adjust.postp(popRisk, LR=Data[,2])				
  Data[,4] <- ifelse(runif(s)<=(Data[,3]),1,0)  					          	
  Data <- as.data.frame(Data)
  Data
}

# =================================================
# Calculation of likelihood ratios for each genotype (LREE, LREe and LRee)
# =================================================
# Basic table that is constructed for each genetic variant:

# _____D+_____D-_
# EE |  a  |  b  |   homozygous carriers of risk alleles; have OR2 and frequency p2
# Ee |  c  |  d  |   heterozygous carriers of risk alleles; have OR1 and frequency p1
# ee |  e  |  f  |   non carriers; are referent group with OR=1 and frequency 1-p1-p2

# The table can be constructed in different ways using the formulas below, depending on the available information:
# reconstruct.2x2table: is used for dominant and recessive genetic effects (or other binary variables)
# reconstruct.2x3table: is used when OR and frequencies are known for each genotype
# reconstruct.2x3tableHWE: is used when genotype OR and frequencies are estimated from per allele OR and frequency


reconstruct.2x2table <- function(genfreqs,popRisk,OR,s){
  a <- 0
  b <- 0
  c <- (OR*genfreqs*s*(1-popRisk)*popRisk*s)/((1-genfreqs)*s*(1-popRisk)+OR*genfreqs*s*(1-popRisk))
  d <- genfreqs*s-c
  e <- popRisk*s-c
  f <- (1-genfreqs)*s-e
  table <- cbind(a,b,c,d,e,f,OR)
  table
}

reconstruct.2x3table <- function(OR1,OR2,p1,p2,popRisk,s){
  a <- 1
  eOR <- 0
  while (eOR<=OR2){
    b <- p2*s*(1-popRisk)
    snew <- s-a-b
    p1new <-p1/(1-p2)
    popRisknew <- (popRisk-(a/s))/((popRisk-(a/s))+ ((1-popRisk)-b/s))
    c <- (OR1*p1new*snew*(1-popRisknew)*popRisknew*snew)/((1-p1new)*snew*(1-popRisknew)+OR1*p1new*snew*(1-popRisknew))
    d <- p1new*((1-popRisk)-b/s)*s
    e <- (popRisk-(a/s))*s-c
    f <- ((1-popRisk)-b/s)*s-d
    eOR	<- (a*f)/(b*e)
    tabl <- cbind(a,b,c,d,e,f,OR1,OR2)
    a <- a+1
    table
  }
  table
}

reconstruct.2x3tableHWE <- function(OR,genfreqs,popRisk,s){
  OR1 <- OR
  OR2 <- OR^2
  p1 <- 2*genfreqs*(1-genfreqs)
  p2 <- genfreqs*genfreqs
  a <- 1
  eOR <- 0
  while (eOR<=OR2){
    b <- p2*s*(1-popRisk)
    snew <- s-a-b
    p1new <-p1/(1-p2)
    popRisknew <- (popRisk-(a/s))/((popRisk-(a/s))+ ((1-popRisk)-b/s))
    c <- (OR1*p1new*snew*(1-popRisknew)*popRisknew*snew)/((1-p1new)*snew*(1-popRisknew)+OR1*p1new*snew*(1-popRisknew))
    d <- p1new*((1-popRisk)-b/s)*s
    e <- (popRisk-(a/s))*s-c
    f <- ((1-popRisk)-b/s)*s-d
    eOR	<- (a*f)/(b*e)
    table <- cbind(a,b,c,d,e,f,OR1,OR2)
    a <- a+1
    table
  }
  table
}


# =================================================
# Adjustment of average risk: mean (postp) = popRisk
# =================================================
# In each iteration there may be a very minimal difference between the population risk and the mean of the predicted risks. This correction ensures that the mean (postp) equals the prior risk when the number of iterations is large (when many genetic variants are considered).

adjust.postp <- function (popRisk, LR){		
  odds.diff <- 0
  prior.odds <- popRisk /(1- popRisk)	
  for (i in (1:100000)) {
    Postp <- (prior.odds*LR)/(1+(prior.odds*LR))
    odds.diff <- (popRisk-mean(Postp))/ (1-(popRisk-mean(Postp)))
    prior.odds <- prior.odds+odds.diff
    if (odds.diff < .0001) break
  }
  Postp
}


# =================================================
# Example
# =================================================

ExampleData <-funcRiskDatafromAUC (AUCvalue=0.70,alleleOR=1.2,alleleFreq=.1,popRisk=.1,AccuLev=0.01,s=100000)

head(ExampleData$Dataset)  # shows first few rows of the dataset with predicted risk and disease status
ExampleData$Observed_AUC   # shows observed AUC for the simulated risk data
ExampleData$SNP_Count    # shows number of genetic variants that were modeled 


# ==================================================
# For more information see R package PredictABEL
# ==================================================
